# Supplementary material for: Development of ‘Redox Arrays’ for identifying novel glutathionylated proteins in the secretome
Source: Sci Rep. 2015 Sep 29;5:14630. doi: 10.1038/srep14630 (PMC4586893; doi:10.1038/srep14630)
Supplement: Supplementary dataset 1 [file srep14630-s2.xls]

## Sheet: Sheet1
Supplementary Table 1. Glutathionylated proteins identified by mass spectrometry of secreted BioGEE-labelled proteins from THP-1 cells.
Protein Name		Number of unique peptides	Number of unique spectra	Percentage sequence coverage	Accession number
40S ribosomal protein S3a		70	194	41.3	P35579
SUMO-activating enzyme subunit 1		60	130	37.1	P49327
Peptidyl-prolyl cis-trans isomerase FKBP4		60	147	37.4	Q9Y490
40S ribosomal protein S4, X isoform		50	106	66.8	P12814
Platelet-activating factor acetylhydrolase IB subunit alpha		45	192	62.8	P08238
Sorting nexin-2		42	83	58.7	O43707
Leukosialin		40	70	48.3	P53396
Ubiquitin carboxyl-terminal hydrolase 7		40	124	53.2	P07900-2
Arginine--tRNA ligase, cytoplasmic		34	76	51.1	P13639
Splicing factor 3A subunit 3		33	82	70.4	P13796
Bridging integrator 2		31	101	66	P11142
NAD(P)H-hydrate epimerase		29	45	53.5	P48147
26S proteasome non-ATPase regulatory subunit 13		28	126	65.8	Q01518
Caprin-1		28	119	65.8	Q01518-2
Peptidyl-prolyl cis-trans isomerase E		26	56	21.9	Q00610
Proliferating cell nuclear antigen		26	128	56.9	P35527
Cullin-2		26	61	59.1	P14618
Dolichyl-diphosphooligosaccharide--protein glycosyltransferase subunit 1		26	275	80.5	P63261
Monocarboxylate transporter 4		25	44	40.3	P34932
Isoform 2 of Importin-4		24	154	43.1	P04264
tRNA-splicing ligase RtcB homolog		24	109	64.5	P06733
Isoform 2 of Delta-aminolevulinic acid dehydratase		23	36	30.9	O14980
Hornerin		22	44	17.2	P46940
Isoform 2 of Protein kinase C delta type		22	35	56.6	P50395
Heterogeneous nuclear ribonucleoprotein L		22	42	32.2	P22314
Voltage-dependent anion-selective channel protein 1		22	70	67.3	P00558
Solute carrier family 2, facilitated glucose transporter member 1		22	67	78	P04075
Coatomer subunit beta'		22	110	70.2	P68363
Hsp70-binding protein 1		22	111	72.3	P68371
RuvB-like 2		21	43	29.3	Q92598
1,4-alpha-glucan-branching enzyme		21	72	46.1	P35908
Calreticulin		21	101	45.8	P13645
COP9 signalosome complex subunit 5		21	91	67.2	Q9BQE3
Ras-related protein Rab-11B		21	56	58.1	P22234
Uridine 5'-monophosphate synthase		21	106	69.8	P07437
Monocyte differentiation antigen CD14		19	37	4	Q09666
Cytosolic purine 5'-nucleotidase		19	29	5.7	Q14204
Exportin-5		19	22	19.8	O43847-2
Na(+)/H(+) exchange regulatory cofactor NHE-RF1		18	20	21.5	P26640
Ran-specific GTPase-activating protein		18	46	44.8	P26641
DAZ-associated protein 1		18	39	55.6	P07195
Proteasome subunit alpha type-7-like		18	47	63.1	P13489
Alpha-soluble NSF attachment protein		17	21	9.2	O75369-8
Ubiquitin carboxyl-terminal hydrolase 14		17	30	33.7	P11021
Galactokinase		17	36	48.3	P06753-2
THUMP domain-containing protein 1		17	56	32.2	O60506
Translin		17	76	50.2	P68366
Heterogeneous nuclear ribonucleoproteins A2/B1		16	21	22	P05023
AP-1 complex subunit beta-1		16	23	30.7	P55072
Pleckstrin		16	29	50.9	P60842
Platelet-activating factor acetylhydrolase IB subunit beta		16	35	42.6	P00338-3
DNA replication licensing factor MCM2		16	38	53.5	P61158
Isoform 2 of Phosphatidylinositol transfer protein beta isoform		16	54	66.2	P04406
Glutathione S-transferase Mu 5		16	89	54.1	Q9BVA1
UDP-N-acetylhexosamine pyrophosphorylase		15	45	24.4	P13647
Ataxin-10		15	25	58.2	P15121
Transcriptional activator protein Pur-alpha		15	24	21.2	P14625
Heterogeneous nuclear ribonucleoprotein F		15	32	29	P06396
V-type proton ATPase subunit B, brain isoform		15	18	30	Q9H4A4
Vitronectin		15	19	34.1	P04040
Ubiquitin-like-conjugating enzyme ATG3		15	22	49.8	Q6XQN6
Isoform 3 of Polypyrimidine tract-binding protein 1		15	124	50.2	Q5VTE0
Histone acetyltransferase type B catalytic subunit		14	15	13.5	Q16531
26S protease regulatory subunit 8		14	19	29	P50990
Glyoxylate reductase/hydroxypyruvate reductase		14	28	57.5	P27348
Coronin-1C		14	16	37.1	O75083
Isoform 2 of Serine/threonine-protein phosphatase 2A 55 kDa regulatory subunit B alpha isoform		14	34	45.3	P31146
Proteasome subunit alpha type-6		14	32	67.6	O00299
Isoform 3 of Drebrin-like protein		14	111	35.8	P68032
Heterogeneous nuclear ribonucleoprotein A1		13	13	19.9	P06737
Apolipoprotein A-I		13	19	34.6	P67936
CAAX prenyl protease 1 homolog		13	20	38.8	Q9UQ80
Endoplasmic reticulum resident protein 44		13	19	31.2	P10809
Isoform 2 of Gephyrin		13	17	40.5	P78371
Isoform 8 of Titin		13	19	72.4	P18669
DNA-dependent protein kinase catalytic subunit		13	20	19.7	Q14974
Cytoplasmic aconitate hydratase		13	18	69	Q13162
Eukaryotic peptide chain release factor subunit 1		13	29	62.4	P63104
Protein farnesyltransferase subunit beta		13	36	35.3	P29401
Nicotinate-nucleotide pyrophosphorylase [carboxylating]		12	13	32.6	Q16851
Isoform 3 of COP9 signalosome complex subunit 1		12	15	30	P17987
Isoform 2 of LIM and SH3 domain protein 1		12	17	17.3	P49588
Guanine nucleotide-binding protein G(I)/G(S)/G(T) subunit beta-1		12	23	25.8	P17812
Eukaryotic translation initiation factor 3 subunit I		12	29	39.2	Q9Y266
Elongation factor 1-beta		12	21	30.2	P52209
Sodium/potassium-transporting ATPase subunit alpha-4		12	19	51.8	Q06323
Sorting nexin-5		12	17	31	Q16658
Protein phosphatase methylesterase 1		12	14	24.5	P11413-2
Methylosome protein 50		12	27	44.8	P47756-2
Aminopeptidase N		12	52	34.6	Q13509
Vacuolar protein sorting-associated protein 26A		11	12	13.1	P55060
26S proteasome non-ATPase regulatory subunit 2		11	18	28	P23526
Actin-related protein 2/3 complex subunit 2		11	14	40.2	Q09028
Ras-related protein Rab-5C		11	13	38	P07355-2
Isoform Beta-1C of Integrin beta-1		11	24	32.4	P61160
Adenylosuccinate synthetase isozyme 2		11	13	17	P55786
Isocitrate dehydrogenase [NADP], mitochondrial		11	14	55.8	P30041
Guanine nucleotide-binding protein G(I)/G(S)/G(T) subunit beta-2		11	13	19.2	Q8WUM4
Keratin, type I cytoskeletal 13		11	21	24.6	P06753
6-phosphofructokinase, liver type		11	11	29.5	P30101
Neutral amino acid transporter B(0)		11	60	31.3	Q562R1
Thyroxine-binding globulin		11	21	40.9	Q9NTK5
Alpha-centractin		11	39	34.3	Q9BUF5
Ras-related protein Rab-5B		11	32	61.8	P52907
Asparagine--tRNA ligase, cytoplasmic		10	11	18.9	P31948
Splicing factor 3B subunit 3		10	13	36.1	Q9NUQ9
Basic leucine zipper and W2 domain-containing protein 2		10	11	10.6	O15067
Eukaryotic translation initiation factor 3 subunit G		10	14	25.9	P40227
Glutathione S-transferase Mu 3		10	14	40.1	P25786-2
Peptidase M20 domain-containing protein 2		10	15	57	Q9HB71
Fermitin family homolog 3		10	32	29.5	P40121
Uroporphyrinogen decarboxylase		10	13	27.8	P50991
Growth factor receptor-bound protein 2		10	13	28.1	P07237
Isoform 2 of Protein-L-isoaspartate(D-aspartate) O-methyltransferase		10	25	30.6	P61978-2
Antithrombin-III		9	11	14.7	P02788
Mitogen-activated protein kinase 1		9	11	10.2	Q8TDZ2-4
Inorganic pyrophosphatase		9	10	15.9	P26038
Inosine-5'-monophosphate dehydrogenase 2		9	15	32.6	P36222
Quinone oxidoreductase-like protein 1		9	10	24.8	Q99832
Eukaryotic translation initiation factor 3 subunit L		9	13	30.9	P43358
Heat shock 70 kDa protein 4L		9	10	13.6	P02786
Aflatoxin B1 aldehyde reductase member 2		9	21	42.2	Q9UL46
ADP/ATP translocase 2		9	16	21.2	Q92945
Eukaryotic translation initiation factor 2 subunit 3		9	9	16.9	P52888
Apolipoprotein B-100		9	14	12.4	O95373
Serine/threonine-protein phosphatase 5		9	18	40.7	P00918
Hsc70-interacting protein		9	17	44.3	P31946
T-complex protein 1 subunit epsilon		9	12	27.5	P37837
Isoamyl acetate-hydrolyzing esterase 1 homolog		9	10	51.9	O95336
Isoform 2 of Elongation factor 1-delta		9	12	10	Q86VP6
Histidine--tRNA ligase, cytoplasmic		9	13	12.3	O00410-3
Isoform 2 of Isopentenyl-diphosphate Delta-isomerase 1		9	17	26.9	Q14240-2
Eukaryotic initiation factor 4A-III		9	16	34.6	P04899-4
Flap endonuclease 1		9	23	42.6	Q15365
Endoplasmic reticulum resident protein 29		9	16	34.1	P40925
Heterogeneous nuclear ribonucleoprotein U		9	103	11.1	Q6S8J3
S-adenosylmethionine synthase isoform type-2		8	12	22.6	P02533
Isoform 2 of Heterogeneous nuclear ribonucleoprotein A/B		8	9	17.2	P12956
Ubiquitin thioesterase OTUB1		8	9	15.9	Q7L1Q6-3
Nucleosome assembly protein 1-like 1		8	8	42.2	P63244
Neutrophil elastase		8	8	11	Q92973
EF-hand domain-containing protein D2		8	10	26.1	Q16576
Heterogeneous nuclear ribonucleoprotein D-like		8	13	20.5	Q13838-2
Pregnancy zone protein		8	8	12	Q14566
Rho GDP-dissociation inhibitor 1		8	10	39.5	P04792
RuvB-like 1		8	8	12.9	Q14697
Xaa-Pro aminopeptidase 1		8	9	17.3	P41250
Adenylate kinase 2, mitochondrial		8	9	18.1	Q9NY33
Annexin A4		8	14	17	P06744-2
Vacuolar protein sorting-associated protein VTA1 homolog		8	9	25.7	O43175
Protein arginine N-methyltransferase 1		8	19	35.9	P05388
Calnexin		8	12	40.3	P62258
Leukocyte elastase inhibitor		8	16	41.3	P08865
Phosphoglycolate phosphatase		8	10	18.3	P11940
C-1-tetrahydrofolate synthase, cytoplasmic		8	10	28.7	Q5TFE4
CAD protein		8	16	34	P61981
Eukaryotic translation initiation factor 3 subunit A		8	24	40.8	P00491
Phosphotriesterase-related protein		8	14	28	P09972
Rho GTPase-activating protein 1		8	15	48.6	P47755
Nucleophosmin		7	10	12.5	P26639
Eukaryotic translation initiation factor 3 subunit E		7	8	9.7	P09874
Gamma-glutamyl hydrolase		7	10	16.8	O00148
Mitotic checkpoint protein BUB3		7	7	9.2	P29144
Aldehyde dehydrogenase family 16 member A1		7	8	23.6	P50552
Collagen alpha-1(VI) chain		7	8	11	P15311
X-ray repair cross-complementing protein 5		7	12	15.9	Q9P258
Citrate synthase, mitochondrial		7	7	16.5	P14868
N-alpha-acetyltransferase 15, NatA auxiliary subunit		7	10	19.4	P08779
Hepatocyte growth factor activator		7	8	20.3	Q16181
Thioredoxin reductase 1, cytoplasmic		7	8	15.8	P49915
Proteasome subunit alpha type-3		7	9	20	P28838
Zyxin		7	8	8.7	P53992
Argininosuccinate synthase		7	9	17.7	P49368
Isoform 2 of AP-1 complex subunit mu-1		7	8	12.7	P16284
Acetyl-CoA acetyltransferase, cytosolic		7	9	26	P62136-2
Isoform 2 of Heterogeneous nuclear ribonucleoprotein R		7	11	17.9	P06576
Sorbitol dehydrogenase		7	10	37	P23396
Cysteine and histidine-rich domain-containing protein 1		7	9	9.8	P22102
TIP41-like protein		7	28	14.9	P02768
Exportin-T		7	8	24.1	P30566
Serine/threonine-protein phosphatase 2A catalytic subunit alpha isoform		7	11	19.1	P30153
Bifunctional glutamate/proline--tRNA ligase		7	13	31.4	P27695
Glutathione S-transferase omega-1		6	6	11.6	Q15437
Polyubiquitin-C		6	7	6.5	P08575
Alcohol dehydrogenase class-3		6	7	10.1	Q96QK1
Tubulin alpha chain-like 3		6	6	22.1	Q9HAB8
Hypoxanthine-guanine phosphoribosyltransferase		6	9	17.6	O75874
Isoform 3 of Nuclear autoantigenic sperm protein		6	6	45.7	P52566
Tryptophan--tRNA ligase, cytoplasmic		6	6	11.6	Q13263
Synaptic vesicle membrane protein VAT-1 homolog		6	7	31.5	P52895
GTP-binding nuclear protein Ran		6	6	6.8	P41252
Thrombospondin-4		6	6	9.2	P23921
Proteasome subunit alpha type-4		6	12	6.5	P19823
Eukaryotic translation initiation factor 3 subunit F		6	6	11.2	P13798
Calpain-1 catalytic subunit		6	7	6.1	Q08211
Serine/threonine-protein phosphatase 2B catalytic subunit alpha isoform		6	7	32.6	P46109
Isoform 3 of Cysteine--tRNA ligase, cytoplasmic		6	9	12.5	P08195-4
Methionine adenosyltransferase 2 subunit beta		6	8	22.8	P08754
Glycogen phosphorylase, brain form		6	7	16.9	Q01581
Hsp90 co-chaperone Cdc37		6	11	22.7	Q04917
Coronin-1B		6	12	10.2	P19338
Serpin B8		6	9	19.3	P00390
Fumarylacetoacetase		6	9	12.3	P38606
Activator of 90 kDa heat shock protein ATPase homolog 1		6	9	34.7	P10768
Eukaryotic translation initiation factor 6		6	8	22.1	O96019
Actin-related protein 2/3 complex subunit 1B		6	10	5.6	P01024
Transportin-3		6	10	19.1	Q15084-2
Isoform 2 of Eukaryotic translation initiation factor 3 subunit B		6	6	17.3	P25705
Heterogeneous nuclear ribonucleoprotein H		6	30	3.8	P01023
Stress-70 protein, mitochondrial		6	8	14.2	Q13310-3
Serine/threonine-protein phosphatase PP1-beta catalytic subunit		6	9	32.8	P60174
Hepatoma-derived growth factor		5	6	18.7	P25789
Farnesyl pyrophosphate synthase		5	6	22.9	O00303
Angiotensinogen		5	5	8.4	P07384
Glutaredoxin-3		5	6	10.9	Q08209
Heterogeneous nuclear ribonucleoprotein D0		5	7	7.4	P49589-3
Proteasome subunit alpha type-5		5	5	21.2	Q9NZL9
Hypoxia up-regulated protein 1		5	5	7.9	P11216
Cleavage and polyadenylation specificity factor subunit 5		5	9	18.7	Q16543
Lactoylglutathione lyase		5	7	19.6	Q9BR76
Cyclin-dependent kinase 6		5	7	12.8	P50452
Myeloblastin		5	9	13.1	P16930
Phosphoglucomutase-2		5	6	18.9	O95433
Eukaryotic translation initiation factor 2 subunit 1		5	6	35.9	P56537
Bifunctional purine biosynthesis protein PURH		5	9	16.1	O15143
Gamma-enolase		5	5	8.5	Q9Y5L0
Leucine-rich repeat flightless-interacting protein 1		5	5	7.9	P55884-2
Malate dehydrogenase, mitochondrial		5	9	16.7	P31943
Interleukin enhancer-binding factor 2		5	5	10	P38646
Transforming growth factor-beta-induced protein ig-h3		5	7	20.1	P62140
Biliverdin reductase A		5	5	37.9	P51858
Alpha-2-HS-glycoprotein		5	7	14.5	P14324
Pigment epithelium-derived factor		5	10	16.9	P01019
m7GpppX diphosphatase		5	5	20.5	O76003
Vitamin D-binding protein		5	9	16.6	Q14103
Heat shock 70 kDa protein 1-like		5	5	31.5	P28066
Heat shock 70 kDa protein 6		5	6	7.2	Q9Y4L1
Phosphoglycerate kinase 2		5	6	39.2	O43809
Isoform 2 of Poly(rC)-binding protein 2		5	8	38	Q04760
Protein transport protein Sec23B		5	5	22.3	Q00534
Receptor-type tyrosine-protein phosphatase C		5	11	30.8	P24158
Vacuolar protein sorting-associated protein 35		5	8	11.7	Q96G03
Phosphopantothenate--cysteine ligase		5	5	20.6	P05198
Isocitrate dehydrogenase [NADP] cytoplasmic		5	5	13.3	P31939
Rho GDP-dissociation inhibitor 2		5	16	17	P09104
Transcription intermediary factor 1-beta		5	7	8.5	Q32MZ4
Aldo-keto reductase family 1 member C2		5	8	22.4	P40926
Isoleucine--tRNA ligase, cytoplasmic		5	8	16.6	Q12905
Ribonucleoside-diphosphate reductase large subunit		5	7	13	Q15582
Inter-alpha-trypsin inhibitor heavy chain H2		5	5	25.6	P53004
Acylamino-acid-releasing enzyme		5	24	8.7	P02765
ATP-dependent RNA helicase A		5	9	16	P36955
Crk-like protein		5	6	20.4	Q96C86
Isoform 4 of 4F2 cell-surface antigen heavy chain		5	14	11.6	P02774
Guanine nucleotide-binding protein G(k) subunit alpha		5	23	9.5	P34931
Hydroxymethylglutaryl-CoA synthase, cytoplasmic		5	20	8.7	P17066
14-3-3 protein eta		5	19	15.1	P07205
Nucleolin		5	19	22.6	Q15366-2
Glutathione reductase, mitochondrial		4	5	11.6	Q9Y265
V-type proton ATPase catalytic subunit A		4	4	9.3	Q9NQW7
S-formylglutathione hydrolase		4	4	23.8	P54819
Actin-like protein 6A		4	4	14.1	P09525
Complement C3		4	4	20.1	Q9NP79
Isoform 2 of Protein disulfide-isomerase A6		4	4	13.8	Q99873
ATP synthase subunit alpha, mitochondrial		4	7	9.9	P27824
Alpha-2-macroglobulin		4	4	12.9	P30740
Isoform 3 of Polyadenylate-binding protein 4		4	5	14.6	A6NDG6
Triosephosphate isomerase		4	5	5.7	P11586
Threonine--tRNA ligase, cytoplasmic		4	4	2.7	P27708
Poly [ADP-ribose] polymerase 1		4	6	4.1	Q14152
ATP-dependent RNA helicase DDX39A		4	4	14	Q96BW5
Tripeptidyl-peptidase 2		4	4	12	Q07960
Vasodilator-stimulated phosphoprotein		4	4	21.4	P06748
Ezrin		4	6	9.4	P60228
Protein RCC2		4	8	15.7	Q92820
Aspartate--tRNA ligase, cytoplasmic		4	5	13.7	O43684
Keratin, type I cytoskeletal 16		4	5	7.1	Q8IZ83
Septin-7		4	7	5.6	P12109
GMP synthase [glutamine-hydrolyzing]		4	4	8.3	P13010
Cytosol aminopeptidase		4	4	10	O75390
Protein transport protein Sec24C		4	4	6.2	Q9BXJ9
T-complex protein 1 subunit gamma		4	4	7.6	Q04756
Platelet endothelial cell adhesion molecule		4	4	9.3	Q16881
Isoform 2 of Serine/threonine-protein phosphatase PP1-alpha catalytic subunit		4	4	16	P25788
ATP synthase subunit beta, mitochondrial		4	4	10.6	Q15942
40S ribosomal protein S3		4	4	10.1	P00966
Trifunctional purine biosynthetic protein adenosine-3		4	5	11.7	Q9BXS5-2
Serum albumin		4	6	17.6	Q9BWD1
Adenylosuccinate lyase		4	7	5.8	O43390-2
Serine/threonine-protein phosphatase 2A 65 kDa regulatory subunit A alpha isoform		4	6	14	Q00796
DNA-(apurinic or apyrimidinic site) lyase		4	4	16.8	Q9UHD1
Keratin, type I cytoskeletal 14		4	4	18.7	O75663
X-ray repair cross-complementing protein 6		4	5	5.4	O43592
Isoform 3 of Basic leucine zipper and W2 domain-containing protein 1		4	4	21	P67775
Guanine nucleotide-binding protein subunit beta-2-like 1		4	8	3.2	P07814
Transportin-1		4	5	17	P78417
Histone-binding protein RBBP7		4	13	6.2	P0CG48
Isoform 2 of Spliceosome RNA helicase DDX39B		4	4	20.5	P11766
DNA replication licensing factor MCM6		4	6	9.4	A6NHL2
Heat shock protein beta-1		4	5	22.4	P00492
Neutral alpha-glucosidase AB		4	6	8.8	P49321-3
Glycine--tRNA ligase		4	5	12.9	P23381
Dipeptidyl peptidase 3		4	4	19	Q99536
Isoform 2 of Glucose-6-phosphate isomerase		4	4	26.3	P62826
D-3-phosphoglycerate dehydrogenase		4	5	5.8	P35443
60S acidic ribosomal protein P0		3	3	4.6	Q9NQX3-2
14-3-3 protein epsilon		3	4	0.1	Q8WZ42-8
40S ribosomal protein SA		3	3	0.8	P78527
Polyadenylate-binding protein 1		3	3	5.3	P21399
5'-nucleotidase domain-containing protein 1		3	3	8.6	P62495
14-3-3 protein gamma		3	3	7.7	P49356
Purine nucleoside phosphorylase		3	3	10.1	Q15274
Fructose-bisphosphate aldolase C		3	3	4.7	Q13098-6
F-actin-capping protein subunit alpha-2		3	4	9.2	Q14847-2
Lactotransferrin		3	3	9.7	P62873
Isoform 4 of Protein-methionine sulfoxide oxidase MICAL1		3	3	9.5	Q13347
Moesin		3	4	15.5	P24534
Chitinase-3-like protein 1		3	17	4.2	Q13733
T-complex protein 1 subunit eta		3	4	8.9	Q9Y5X3
Melanoma-associated antigen 4		3	3	8	Q9Y570
Transferrin receptor protein 1		3	3	12.5	Q9BQA1
Proteasome activator complex subunit 2		3	3	3.2	P15144
Far upstream element-binding protein 2		3	4	11.9	O75436
Thimet oligopeptidase		3	3	4.6	Q13200
Importin-7		3	6	10	O15144
Carbonic anhydrase 2		3	3	18.9	P51148
14-3-3 protein beta/alpha		3	3	5.8	P05556-3
Transaldolase		3	3	11.4	P30520
6-phosphogluconolactonase		3	3	7.9	P48735
Cullin-associated NEDD8-dissociated protein 1		3	3	9.7	P62879
Isoform 3 of Importin-5		3	11	5	P13646
Isoform 2 of Eukaryotic initiation factor 4A-II		3	4	5.5	P17858
Isoform sGi2 of Guanine nucleotide-binding protein G(i) subunit alpha-2		3	3	7.2	Q15758
Poly(rC)-binding protein 1		3	5	6.7	P05543
Malate dehydrogenase, cytoplasmic		3	7	9.3	P61163
POTE ankyrin domain family member E		3	3	15.8	P61020
Stress-induced-phosphoprotein 1		3	3	5.4	O43776
Protein FAM49B		3	3	3.5	Q15393
Phosphoribosylformylglycinamidine synthase		3	5	5.2	Q9Y6E2
T-complex protein 1 subunit zeta		3	3	11.8	O75821
Isoform Long of Proteasome subunit alpha type-1		3	3	12.4	P21266
Calcyclin-binding protein		3	3	8	Q8IYS1
Macrophage-capping protein		3	3	6.7	Q86UX7
T-complex protein 1 subunit delta		3	4	14.1	P06132
Protein disulfide-isomerase		3	3	14.2	P62993
Isoform 2 of Heterogeneous nuclear ribonucleoprotein K		3	3	23.2	P22061-2
Exportin-2		3	7	4.9	P01008
Adenosylhomocysteinase		3	3	14.4	P28482
Histone-binding protein RBBP4		3	3	15.5	Q15181
Isoform 2 of Annexin A2		3	3	10.7	P12268
Actin-related protein 2		3	4	12.3	O95825
Puromycin-sensitive aminopeptidase		3	3	6.3	Q9Y262
Peroxiredoxin-6		3	7	5.1	O95757
Programmed cell death 6-interacting protein		3	6	12.8	O43488
Tropomyosin alpha-3 chain		3	3	11	P05141
Protein disulfide-isomerase A3		3	3	14.1	Q2VIR3
Beta-actin-like protein 2		3	5	0.8	P04114
Obg-like ATPase 1		3	4	8.6	P53041
Tubulin beta-6 chain		3	7	10.5	P50502
F-actin-capping protein subunit alpha-1		3	5	7	P48643
UTP--glucose-1-phosphate uridylyltransferase		3	3	20.5	Q2TAA2
T-complex protein 1 subunit alpha		3	4	7.5	P29692-2
Alanine--tRNA ligase, cytoplasmic		3	3	6.4	P12081
CTP synthase 1		3	4	13.3	Q13907-2
Nuclear migration protein nudC		3	5	8.2	P38919
6-phosphogluconate dehydrogenase, decarboxylating		3	4	12.3	P39748
Proteasome activator complex subunit 1		3	3	12.2	P30040
Fascin		3	15	6.6	Q00839
Isoform Long of Glucose-6-phosphate 1-dehydrogenase		3	5	10.3	P31153
Isoform 2 of F-actin-capping protein subunit beta		3	4	11.1	Q99729-2
Tubulin beta-3 chain		3	3	16.6	Q96FW1
Glycogen phosphorylase, liver form		3	9	9.9	P55209
Tropomyosin alpha-4 chain		3	8	17.2	P08246
Proliferation-associated protein 2G4		3	4	14.1	Q96C19
60 kDa heat shock protein, mitochondrial		3	6	8	O14979
T-complex protein 1 subunit beta		3	19	2.2	P20742
Phosphoglycerate mutase 1		3	3	15.6	P52565
Importin subunit beta-1		2	3	8.3	P61247
Peroxiredoxin-4		2	2	8.3	Q9UBE0
14-3-3 protein zeta/delta		2	2	6.1	Q02790
Transketolase		2	3	7.2	P62701
DNA damage-binding protein 1		2	2	6.3	P43034
T-complex protein 1 subunit theta		2	3	4.8	O60749
14-3-3 protein theta		2	2	5	P16150
WD repeat-containing protein 1		2	3	2.4	Q93009
Coronin-1A		2	2	3.3	P54136
Chloride intracellular channel protein 1		2	2	3.7	Q12874
Actin, alpha cardiac muscle 1		2	2	5.1	Q9UBW5
Keratin, type II cytoskeletal 5		2	2	9	Q8NCW5
Aldose reductase		2	2	5.8	Q9UNM6
Endoplasmin		2	3	3.2	Q14444
Gelsolin		2	2	9.6	Q9UNP9
Aminopeptidase B		2	4	10.3	P12004
Catalase		2	2	2.5	Q13617
Nicotinate phosphoribosyltransferase		2	2	5.4	P04843
Elongation factor 1-alpha 1		2	4	4.5	O15427
Sodium/potassium-transporting ATPase subunit alpha-1		2	2	2.5	Q8TEX9-2
Transitional endoplasmic reticulum ATPase		2	2	6.9	Q9Y3I0
Eukaryotic initiation factor 4A-I		2	2	8	P13716-2
Isoform 3 of L-lactate dehydrogenase A chain		2	4	1.2	Q86YZ3
Actin-related protein 3		2	2	3.3	Q05655-2
Glyceraldehyde-3-phosphate dehydrogenase		2	3	7.3	P14866
Tubulin beta-2B chain		2	2	8.1	P21796
Isoform 8 of Filamin-B		2	4	1.8	P11166
78 kDa glucose-regulated protein		2	3	3	P35606
Isoform 2 of Tropomyosin alpha-3 chain		2	2	5.8	Q9NZL4
Heterogeneous nuclear ribonucleoprotein Q		2	2	5.6	Q9Y230
Tubulin alpha-4A chain		2	3	4.1	Q04446
Valine--tRNA ligase		2	3	4.7	P27797
Elongation factor 1-gamma		2	2	5.3	Q92905
L-lactate dehydrogenase B chain		2	2	10.5	Q15907
Ribonuclease inhibitor		2	2	6.2	P11172
Neuroblast differentiation-associated protein AHNAK		2	4	9.8	P08571
Cytoplasmic dynein 1 heavy chain 1		2	3	6.2	P49902
Isoform 2 of Nardilysin		2	2	2.2	Q9HAV4
Heat shock protein 105 kDa		2	3	7.8	O14745
Keratin, type II cytoskeletal 2 epidermal		2	2	9.9	P43487
Keratin, type I cytoskeletal 10		2	2	7.6	Q96EP5
Tubulin alpha-1C chain		2	2	9.7	Q8TAA3
Multifunctional protein ADE2		2	2	7.4	P54920
Tubulin beta chain		2	2	4.4	P54578
Ras GTPase-activating-like protein IQGAP1		2	2	6.8	P51570
Rab GDP dissociation inhibitor beta		2	4	7.3	Q9NXG2
Ubiquitin-like modifier-activating enzyme 1		2	2	15.3	Q15631
Phosphoglycerate kinase 1		2	4	7.3	P22626
Fructose-bisphosphate aldolase A		2	3	3.7	Q10567
Tubulin alpha-1B chain		2	4	11.1	P08567
Tubulin beta-4B chain		2	2	12.2	P68402
Exportin-1		2	3	2.6	P49736
Keratin, type II cytoskeletal 1		2	2	12.8	P48739-2
Alpha-enolase		2	2	11.9	P46439
Heat shock 70 kDa protein 4		2	2	5.5	Q16222
Clathrin heavy chain 1		2	2	6.7	Q9UBB4
Keratin, type I cytoskeletal 9		2	3	9.9	Q00577
Pyruvate kinase isozymes M1/M2		2	5	8.1	P52597
Actin, cytoplasmic 2		2	2	4.5	P21281
Adenylyl cyclase-associated protein 1		2	8	4.1	P04004
Isoform 2 of Adenylyl cyclase-associated protein 1		2	3	8.9	Q9NT62
Prolyl endopeptidase		2	2	7.3	P26599-3
Heat shock cognate 71 kDa protein		2	3	8.1	O14929
Plastin-2		2	2	6.4	P62195
Elongation factor 2		2	2	12.5	Q9UBQ7
ATP-citrate synthase		2	2	6.7	Q9ULV4
Isoform 2 of Heat shock protein HSP 90-alpha		2	4	5.4	P63151-2
Alpha-actinin-4		2	3	12.1	P60900
Heat shock protein HSP 90-beta		2	2	5.9	Q9UJU6-3
Alpha-actinin-1		2	5	9.1	P09651
Fatty acid synthase		2	3	8.2	P02647
Talin-1		2	5	5.6	O75844
Myosin-9		2	2	8.6	Q9BS26
